# Supplementary material for: Factors Influencing HPV Vaccine Intentions in Malaysian Men Who Have Sex with Men: A Cross-Sectional Study in Malaysia
Source: Pathogens. 2023 Oct 19;12(10):1261. doi: 10.3390/pathogens12101261 (PMC10610168; doi:10.3390/pathogens12101261)
Supplement: Supplementary file 1 [file pathogens-12-01261-s001.zip]

Archive with 1 entries (1 files):
- pathogens-2637650-supplementary.pdf
